# Supplementary material for: Evolutionary transcriptomics implicates HAND2 in the origins of implantation and regulation of gestation length
Source: eLife. 2021 Feb 1;10:e61257. doi: 10.7554/eLife.61257 (PMC7943190; doi:10.7554/eLife.61257)
Supplement: Figure 1—source data 3. [file elife-61257-fig1-data3.xlsx]

## Sheet: Figure 1—source data 3
Figure 1—source data 3. Genes (HUGO gene names) that unambiguously evolved endometrial expression in the Eutherian stem-lineage ("Recruited Genes").
ACACB
ADAM8
ADAMTS12
ADCY7
ALOX5
AMPH
ANLN
ARHGEF40
ATP2B4
ATRNL1
BBS10
BTK
C5AR1
CACNA1G
CARF
CCBE1
CCRL2
CD180
CD274
CD86
CDKN3
CDYL2
CEP55
CHST1
CHST11
CHST3
CIITA
CIT
CLDN11
CLEC4E
CPT1B
CSF3R
CTSW
CYP26B1
CYP7B1
CYSLTR2
CYTH4
CYTIP
DDIT4L
DFFB
DFNA5
DOK2
DSCC1
EBF4
EPHA4
ERFE
FAM109B
FAM26E
FAM78A
FANCC
FMNL1
FMO4
FMOD
FOSB
FYB
GALNT16
GALNT18
GATA3
GLI3
GNAO1
HAND2
HCK
HHEX
HLF
HOXD11
IL17RB
IL2RB
INPP5D
IP6K3
ITGA9
ITIH5
KIF3C
KLHL6
KYNU
LCK
LCP2
LOXL4
LRMDA
LYST
MMP7
MTCL1
MYO1G
NAPB
NCF4
NEIL2
NFKBID
NRROS
NT5DC2
NUAK2
NXPH3
OBSL1
P3H2
P4HA3
PELI3
PFKM
PHF19
PKNOX2
PLA2R1
PLCB2
PLK4
PLXNA2
POMC
PPP1R16B
PTAFR
PTCH1
PTGER2
PTH1R
PTPRE
RASGRP4
REEP2
RGS16
RIPOR2
RPS6KA2
RSPO1
RTN4RL1
RTTN
RUNX1T1
S1PR3
SELL
SEPT1
SERTAD3
SGSM1
SH2B2
SHE
SLC16A13
SLC9A9
SOBP
SOX12
SRPX2
STRA6
TAL1
THEMIS2
TMEM154
TMEM44
TNFRSF25
TRAF1
TRAF3
TRIM14
TRPV4
UGGT2
UNC5B
VAV1
VPS37D
VSTM4
WNT5B
ZEB2
ZFP64
ZNF366
ZNF385A
